# Supplementary material for: A QSAR–ICE–SSD Model Prediction of the PNECs for Per- and Polyfluoroalkyl Substances and Their Ecological Risks in an Area of Electroplating Factories
Source: Molecules. 2021 Oct 30;26(21):6574. doi: 10.3390/molecules26216574 (PMC8587016; doi:10.3390/molecules26216574)
Supplement: Supplementary file 1 [file molecules-26-06574-s001.zip]

Archive with 2 entries (2 files):
- molecules-1434437-supplementary.pdf
- Supplementary Excel file.xlsx
