# Supplementary material for: A QSAR–ICE–SSD Model Prediction of the PNECs for Per- and Polyfluoroalkyl Substances and Their Ecological Risks in an Area of Electroplating Factories
Source: Molecules. 2021 Oct 30;26(21):6574. doi: 10.3390/molecules26216574 (PMC8587016; doi:10.3390/molecules26216574)
Supplement: Supplementary file 1 [file molecules-26-06574-s001.zip › Supplementary Excel file.xlsx]

## Sheet: Sheet1
	CAS No.	Name	Abbr.	SMILES	Molecular Formula	Chain Lengths	Group	Kow	HOF	TE	EE	ECCR	CA	CV	GN	GNpA	IP	EHOMO	ELUMO	MW
	108427-53-8	Perfluorohexanesulfonate	PFHxS	[O-]S(=O)(=O)C(F)(F)C(F)(F)C(F)(F)C(F)(F)C(F)(F)C(F)(F)F	C6F13O3S	6	PFSAs	3.155	-697.937	-7851.94	-43730.9	35879	255.77	295.11	0.84739	0.17669	12.3147	-12.405	-1.315	400.11
	1763-23-1	Perfluorooctanesulfonic acid	PFOS	OS(=O)(=O)C(F)(F)C(F)(F)C(F)(F)C(F)(F)C(F)(F)C(F)(F)C(F)(F)C(F)(F)F	C8HF17O3S	8	PFSAs	4.4937	-964.543	-9977.01	-62390.8	52413.8	311.29	372.78	0.66938	0.12221	12.2631	-12.263	-1.076	500.127
	2706-90-3	Perfluoropentanoic acid	PFPeA	OC(=O)C(F)(F)C(F)(F)C(F)(F)C(F)(F)F	C5HF9O2	5	PFCAs	2.8086	-530.782	-5410.4	-24993	19582.6	193.5	206.85	0.72708	0.17634	12.2133	-12.213	-0.644	264.047
	27854-31-5	2-Perfluorooctyl ethanoic acid	8:2 FTCA	OC(=O)CC(F)(F)C(F)(F)C(F)(F)C(F)(F)C(F)(F)C(F)(F)C(F)(F)C(F)(F)F	C10H3F17O2	10	PFAA precursors	5.9743	-938.266	-9778.16	-61423.3	51645.2	310.05	372.42	0.66972	0.11839	11.6679	-11.668	-0.679	478.105
	2795-39-3	Potassium perfluorooctanesulfonate	FC 95	[K+].[O-]S(=O)(=O)C(F)(F)C(F)(F)C(F)(F)C(F)(F)C(F)(F)C(F)(F)C(F)(F)C(F)(F)F	C8F17KO3S	8	PFSAs	4.4937	-1001.86	-9971.12	-62351.7	52380.6	359.59	462.69	0.99728	0.18208	10.9575	-10.957	-0.644	538.217
	2923-18-4	Sodium trifluoroacetate	TFA	[Na+].[O-]C(=O)C(F)(F)F	C2F3NaO2	2	PFCAs	0.5025	-263.172	-2242.1	-6657.26	4415.15	151.73	95.62	0.64449	0.24359	11.9607	-11.961	-0.618	136.006
	307-24-4	Perfluorohexanoic acid	PFHxA	OC(=O)C(F)(F)C(F)(F)C(F)(F)C(F)(F)C(F)(F)F	C6HF11O2	6	PFCAs	3.4759	-629.057	-6464.75	-32600.2	26135.4	219.35	245.46	0.6828	0.15268	11.9521	-11.952	-0.779	314.055
	335-24-0	Potassium perfluoro-p-ethylcyclohexanesulfonate	PFECHS	[K+].[O-]S(=O)(=O)C1(F)C(F)(F)C(F)(F)C(F)(C(F)(F)C(F)(F)F)C(F)(F)C1(F)F	C8F15KO3S	8	cyclic perfluorinated acid	4.4182	-865.639	-9038.1	-59334.6	50296.5	305.64	416.14	0.57623	0.11089	9.87348	-9.873	-1.32	500.221
	335-67-1	Perfluorooctanoic acid	PFOA	OC(=O)C(F)(F)C(F)(F)C(F)(F)C(F)(F)C(F)(F)C(F)(F)C(F)(F)F	C8HF15O2	8	PFCAs	4.8141	-832.104	-8573.74	-49365.7	40791.9	270.91	313.97	0.80286	0.15745	12.1975	-12.198	-0.638	414.071
	335-76-2	Perfluorodecanoic acid	PFDA	OC(=O)C(F)(F)C(F)(F)C(F)(F)C(F)(F)C(F)(F)C(F)(F)C(F)(F)C(F)(F)C(F)(F)F	C10HF19O2	10	PFCAs	6.1523	-1027.31	-10682.4	-68406.8	57724.4	320.53	385.31	0.86978	0.15622	12.1741	-12.174	-0.59	514.086
	34455-29-3	6:2 Fluorotelomer sulfonamide betaine	6:2 FTAB	C[N+](C)(CCCNS(=O)(=O)CCC(F)(F)C(F)(F)C(F)(F)C(F)(F)C(F)(F)C(F)(F)F)CC([O-])=O	C15H19F13N2O4S	15	PFAA precursors	3.3875	-748.598	-10201.8	-78031.1	67829.3	467.11	572.72	0.94537	0.1598	4.43367	-4.434	-2.739	588.38
	355-80-6	1H,1H,5H-Perfluoropentanol	-	OCC(F)(F)C(F)(F)C(F)(F)C(F)F	C5H4F8O	5	PFAA precursors	1.971	-445.154	-4689.66	-20711.2	16021.5	185.4	182.11	0.74653	0.19952	9.4644	-9.464	-3.213	232.073
	375-22-4	Perfluorobutanoic acid	PFBA	OC(=O)C(F)(F)C(F)(F)C(F)(F)F	C4HF7O2	4	PFCAs	2.1377	-432.299	-4356.04	-18050	13694	167.28	168.18	0.78385	0.2174	12.0359	-12.036	-0.65	214.04
	375-73-5	Perfluorobutanesulfonic acid	PFBS	OS(=O)(=O)C(F)(F)C(F)(F)C(F)(F)C(F)(F)F	C4HF9O3S	4	PFSAs	1.8173	-570.482	-5759.55	-28067.6	22308.1	205.94	226.94	0.99244	0.23392	12.3066	-12.307	-1.087	300.096
	375-85-9	Perfluoroheptanoic acid	PFHpA	OC(=O)C(F)(F)C(F)(F)C(F)(F)C(F)(F)C(F)(F)C(F)(F)F	C7HF13O2	7	PFCAs	4.145	-734.138	-7519.4	-40742.7	33223.3	246.06	281.12	0.88816	0.18519	12.2023	-12.202	-0.616	364.063
	375-95-1	Perfluorononanoic acid	PFNA	OC(=O)C(F)(F)C(F)(F)C(F)(F)C(F)(F)C(F)(F)C(F)(F)C(F)(F)C(F)(F)F	C9HF17O2	9	PFCAs	5.4832	-924.51	-9627.84	-58465.5	48837.6	298.61	352.44	0.95843	0.17798	11.9736	-11.974	-0.772	464.079
	3825-26-1	Ammonium perfluorooctanoate	PFOA-NH4	[NH4+].[O-]C(=O)C(F)(F)C(F)(F)C(F)(F)C(F)(F)C(F)(F)C(F)(F)C(F)(F)F	C8H4F15NO2	8	PFCAs	4.8141	-840.041	-8800.47	-53318.1	44517.6	290.96	348.89	0.97347	0.19469	11.3551	-11.355	-0.642	431.101
	45298-90-6	Perfluorooctanesulfonate	PFOS (conjugate base)	[O-]S(=O)(=O)C(F)(F)C(F)(F)C(F)(F)C(F)(F)C(F)(F)C(F)(F)C(F)(F)C(F)(F)F	C8F17O3S	8	PFSAs	4.4937	-896.505	-9960.74	-61751.4	51790.7	309.85	368	0.81982	0.15224	12.2618	-12.353	-1.289	500.13
	53826-12-3	2-Perfluorohexyl ethanoic acid	6:2 FTCA	OC(=O)CC(F)(F)C(F)(F)C(F)(F)C(F)(F)C(F)(F)C(F)(F)F	C8H3F13O2	8	PFAA precursors	4.6361	-741.16	-7669.43	-43388	35718.5	257.82	300.73	0.78403	0.15376	11.6713	-11.671	-0.529	378.09
	53826-13-4	2-Perfluorodecyl ethanoic acid	10:2 FTCA	OC(=O)CC(F)(F)C(F)(F)C(F)(F)C(F)(F)C(F)(F)C(F)(F)C(F)(F)C(F)(F)C(F)(F)C(F)(F)F	C12H3F21O2	12	PFAA precursors	7.3125	-1134.49	-11886.8	-81214.1	69327.3	361.41	445.91	0.92452	0.15627	11.6836	-11.684	-0.749	578.121
	647-42-7	6:2 Fluorotelomer alcohol	6:2 FTOH	OCCC(F)(F)C(F)(F)C(F)(F)C(F)(F)C(F)(F)C(F)(F)F	C8H5F13O	8	fluorotelomer-based substances	4.4081	-706.306	-7401.09	-40848.2	33447.1	262.78	298.13	0.95129	0.18308	11.1973	-11.197	-0.386	364.106
	70887-84-2	2H-Perfluoro-2-decenoic acid	8:2 FTUCA	OC(=O)C=C(F)C(F)(F)C(F)(F)C(F)(F)C(F)(F)C(F)(F)C(F)(F)C(F)(F)F	C10H2F16O2	10	PFAA precursors	5.6358	-865.856	-9298.22	-55946.8	46648.6	310.85	360.46	0.57374	0.10475	11.7666	-11.767	-1.604	458.099
	70887-88-6	2H-Perfluoro-2-octenoic acid	6:2 FTUCA	OC(=O)C=C(F)C(F)(F)C(F)(F)C(F)(F)C(F)(F)C(F)(F)F	C8H2F12O2	8	PFAA precursors	4.2976	-668.735	-7189.48	-38462.9	31273.4	258.43	287.98	0.8747	0.17855	11.7709	-11.771	-1.61	358.083
	70887-94-4	2H-Perfluoro-2-dodecenoic acid	-	OC(=O)C=C(F)C(F)(F)C(F)(F)C(F)(F)C(F)(F)C(F)(F)C(F)(F)C(F)(F)C(F)(F)C(F)(F)F	C12H2F20O2	12	PFAA precursors	6.974	-1050.25	-11406.4	-75523.2	64116.9	359.47	430.3	0.97489	0.16719	11.7051	-11.705	-1.819	558.115
	73606-19-6	Potassium 9-chlorohexadecafluoro-3-oxanonane-1-sulfonate	F-53B	[K+].[O-]S(=O)(=O)C(F)(F)C(F)(F)OC(F)(F)C(F)(F)C(F)(F)C(F)(F)C(F)(F)C(F)(F)Cl	C8ClF16KO4S	8	PFESAs	5.2444	-996.155	-10067.3	-64154.7	54087.3	372.7	486.09	0.88504	0.15896	10.2006	-10.201	-1.536	570.671
	812-70-4	3-Perfluoroheptylpropanoic acid	7:3 FTCA	OC(=O)CCC(F)(F)C(F)(F)C(F)(F)C(F)(F)C(F)(F)C(F)(F)C(F)(F)F	C10H5F15O2	10	PFAA precursors	5.7963	-847.065	-8873.85	-54238.1	45364.2	306.24	344.05	0.59781	0.11505	11.9424	-12.014	-0.658	442.124
	914637-49-3	2H,2H,3H,3H-Perfluorooctanoic acid	5:3 FTCA	OC(=O)CCC(F)(F)C(F)(F)C(F)(F)C(F)(F)C(F)(F)F	C8H5F11O2	8	PFAA precursors	4.4581	-657.261	-6765.46	-36247	29481.6	258.26	273.7	0.93475	0.20398	11.9713	-12.047	-0.33	342.109
